# Supplementary material for: Medical Care for Tuberculosis-HIV-Coinfected Patients in Russia with Respect to a Changeable Patients’ Structure
Source: Trop Med Infect Dis. 2022 May 31;7(6):86. doi: 10.3390/tropicalmed7060086 (PMC9228798; doi:10.3390/tropicalmed7060086)
Supplement: Supplementary file 1 [file tropicalmed-07-00086-s001.zip]

Archive with 1 entries (1 files):
- tropicalmed-1694663-supplementary.pdf
